# Supplementary material for: Overexpression of thioredoxin m in chloroplasts alters carbon and nitrogen partitioning in tobacco
Source: J Exp Bot. 2021 May 8;72(13):4949–64. doi: 10.1093/jxb/erab193 (PMC8219043; doi:10.1093/jxb/erab193)
Supplement: erab193_suppl_Supplementary_Table_S1 [file erab193_suppl_supplementary_table_s1.xlsx]

## Sheet: Checklist
	Supplemental Table S1. Metabolite Reporting Guidelines (Checklist table)
	Level	Aspect	Information	Fill in
	general aspect	Type of metabolome analysis	targeted metabolite analysis	performed
			non-targeted metabolite class scale profiling	not performed
			non-targeted metabolome scale profiling	not performed
			non-targeted finger printing of mass features	not performed
		Type of quantification	absolute or quantification	Relative quantification
		Type of reference samples	chemically defined	-
			biologically defined	-
		Type of replication	analytical (same analytical sample preparation)	1
			technological (same biological preparation)	1
			biological (same experimental condition)	6
			full experiment	1
		Type of technology	reference publication	Lisec et al (2006)
		Sample preparation		chemical derivatized
			method of chromatography/separation	Lisec et al (2006)
			method of ionization	- 70 MeVolt hard ionization
			method of detection	electron impact ionization
	metabolite/mass feature	Metabolite	metabolite name	see table 2
			metabolite sum formula	see table 2
			metabolite structure and public source of metabolite identifier	Metabolites were identified in comparison to database entries of authentic standards (Kopka et al., 2005; Schauer et al., 2005).
		Identification	identification process	manually supervized with TagFinder software
			by authentic mass isotopomer added to one or all biological sample(s)	not performed
			by authentic reference compound within a co-processed reference mixture	not performed
			by authentic reference compound previously mapped to the analytical system	not performed
			reference library	Metabolites were identified in comparison to database entries of authentic standards (Kopka et al., 2005; Schauer et al., 2005)
			type of mass spectrum
			by match of molecular mass (single mass fragment)	A minimum of 3 unique mass fragments was required for the relative quantification of metabolite pool sizes
			by match of fragments	YES
			by match of fragmentation pattern	YES
			by match of mass spectrum to reference library	Mass spectral matching thresholds were: Match > 650 (best match = 1000) and RI-deviation < 1.0%
			type of retention index
			by match of retention time (index) to reference library	fatty acid methylesters (FAMEs)
		Quantification	type of quantification	relative quantification by internal standard and sample fresh weight
		Validity testing	Recovery testing (chemical analog)	not performed
			Recovery testing (internally added mass isotopomer)	not performed
			Recovery testing (mixture of most divergent samples from the experiment)	not performed
			Test for linear range	not performed
			Limit of quantification (LOQ)	not performed
			Limit of detection (LOD)	not performed
			Mass spectral matching thresholds were: Match > 650 (best match = 1000) and RI-deviation < 1.0%

## Sheet: Overview
Supplemental Table S1. Overview of the metabolite reporting list.
GC-TOF-MS metabolites
	A	C	D	E	F	G	H	B	I
1
2	Experiment title:	Metabolite profiles of o/exTrxm tobacco
3	Organism/Plant species:	Nicotiana tabacum cv. Petit Havana SR1
4	Organ/tissue:	Leaves
5	Analytical tool:	GC-TOF-MS
6
7	Peak/compound no.- number referenced back to the main text
8	Ret . Time- Time expected, Tag Time Index and Time deviation
9	Putative Name- putative identification of the metabolite/derivative
10	Corresponding metabolite name in literature
11	Mol. Formula- molecular formula of the metabolite or its FA adduct;
12	Mass to charge ratio (m/z)
13	(S)- identification confirmed by a standard compound
14	I, II, III- different isomers
15	Identification level (A; B; C; D)- (A) standard or NMR; (B) MS/MS; (C) MSE; (D) MS only
16
17	Peak/Compound no.	Tag Time Index	Time Deviation	Putative metabolite name (Derivative)	Corresponding Metabolite in Literature	Metabolite Class	Mol formula	Time Expected	Mass to charge ratio (m/z)	Species detected before	References	Identification level (A-D)
18	1	208520	-0.02	M000026_A110001-101_METB_208565_TOF_Alanine, DL- (2TMS)	Alanine	Acid (Amino)	C3H7NO2	208565	116	Arabidopsis, tomato, potato, tobacco and others		A
19	2	222352	-0.18	M000071_A104002-101_METB_222650_TOF_Pyruvic acid (1MEOX) (1TMS)	Pyruvic acid	Acid (Oxo)	C3H4O3	222650	89	Arabidopsis, tomato, potato, tobacco and others		A
20	3	325244	0.04	M000031_A133001-101_METB_325180_TOF_Glycine (3TMS)	Glycine	Acid (Amino)	C2H5NO2	325180	174	Arabidopsis, tomato, potato, tobacco and others		A
21	4	338758	0.01	M000029_A132003-101_METB_338693_TOF_Proline, L- (2TMS)	Proline	Acid (Amino)	C5H9NO2	338693	142	Arabidopsis, tomato, potato, tobacco and others		A
22	5	344987	-0.01	M000073_A135003-101_METB_345050_TOF_Glyceric acid, DL- (3TMS)	Glyceric acid	Acid	C3H6O4	345050	189	Arabidopsis, tomato, potato, tobacco and others		A
23	6	357653	0.04	M000015_A138001-101_METB_357523_TOF_Serine, DL- (3TMS)	Serine	Acid (Amino)	C3H7NO3	357523	204	Arabidopsis, tomato, potato, tobacco and others		A
24	7	365367	-0.03	M000074_A134001-101_METB_365427_TOF_Succinic acid (2TMS)	Succinic acid	Acid	C4H6O4	365427	247	Arabidopsis, tomato, potato, tobacco and others		A
25	8	367678	-0.18	M000016_A140001-101_METB_368365_TOF_Threonine, DL- (3TMS)	Threonine	Acid (Amino)	C4H9NO3	368365	117	Arabidopsis, tomato, potato, tobacco and others		A
26	9	371176	-0.04	M000067_A137001-101_METB_371255_TOF_Fumaric acid (2TMS)	Fumaric acid	Acid	C4H4O4	371255	245	Arabidopsis, tomato, potato, tobacco and others		A
27	10	378070	-0.07	M000461_A138003-101_CONT-METB_378310_TOF_Nonanoic acid, n- (1TMS)	Nonanoic acid	Acid (Fatty acid trimethylsilyl ester)	C9H18O2	378310	117	Arabidopsis, tomato, potato, tobacco and others		A
28	11	385904	-0.08	M000457_A133004-101_METB_386210_TOF_Nicotinic acid (1TMS)	Nicotinic acid	Base	C6H5NO2	386210	78	Arabidopsis, tomato, potato, tobacco and others		A
29	12	409235	-0.04	M000024_A141001-101_METB_409350_TOF_Serine, O-acetyl-, DL- (2TMS)	Serine, O-acetyl-	Acid (Amino)	C5H9NO4	409350	174	Arabidopsis, tomato, potato, tobacco and others		A
30	14	452579	0.09	M000114_A153003-101_METB_452200_TOF_Butyric acid, 4-amino- (3TMS)	Butyric acid, 4-amino-	Acid (Amino)	C4H9NO2	452200	174	Arabidopsis, tomato, potato, tobacco and others		A
31	15	458610	0.01	M000078_A156001-101_METB_458330_TOF_Threonic acid (4TMS)	Threonic acid	Acid (polyhydroxy)	C4H8O5	458330	292	Arabidopsis, tomato, potato, tobacco and others		A
32	16	474457	-0.02	M000018_A152001-101_METB_474325_TOF_Methionine, DL- (2TMS)	Methionine	Acid (Amino)	C5H11NO2S	474325	176	Arabidopsis, tomato, potato, tobacco and others		A
33	17	492864	0.05	M000032_A174008-101_MST_492650_TOF_Glutamine, DL- (4TMS)	Glutamine	Acid (Amino)	C5H10N2O3	492650	227	Arabidopsis, tomato, potato, tobacco and others		A
34	18	493416	0	M000579_A165001-101_METB_493370_TOF_Xylose, D- (1MEOX) (4TMS)	Xylose	Sugar (Pentose, aldose)	C5H10O5	493370	103	Arabidopsis, tomato, potato, tobacco and others		A
35	19	506521	0.02	M000037_A153002-101_METB-METB_506483_TOF_Pyroglutamic acid, DL- (2TMS)	Pyroglutamic acid (Glutamine, Glutamic acid)a	Acid (Amino)	C5H7NO3	506483	156	Arabidopsis, tomato, potato, tobacco and others		A
36	21	515632	0.02	M000590_A172002-101_METB_515530_TOF_Rhamnose, DL- (1MEOX) (4TMS)	Rhamnose	Sugar (Hexose, deoxy)	C6H12O5	515530	117	Arabidopsis, tomato, potato, tobacco and others		A
37	22	517533	0.07	M000186_A175002-101_METB-METB_517180_TOF_Putrescine (4TMS)	Putrescine	Amine	C4H12N2	517180	100	Arabidopsis, tomato, potato, tobacco and others		A
38	23	522254	0	M000591_A173002-101_METB_522140_TOF_Fucose, DL- (1MEOX) (4TMS)	Fucose	Sugar (Hexose, deoxy)	C6H12O5	522140	117	Arabidopsis, tomato, potato, tobacco and others		A
39	24	523691	-0.04	M000571_A158004-101_METB_523847_TOF_Glutaric acid, 2-oxo- (1MEOX) (2TMS)	Glutaric acid, 2-oxo-	Acid (Oxo)	C5H6O5	523847	198	Arabidopsis, tomato, potato, tobacco and others		A
40	25	531187	0.01	M000011_A164001-101_METB_531145_TOF_Phenylalanine, DL- (2TMS)	Phenylalanine	Acid (Amino)	C9H11NO2	531145	218	Arabidopsis, tomato, potato, tobacco and others		A
41	26	550127	0.01	M000013_A168001-101_METB_550100_TOF_Asparagine, DL- (3TMS)	Asparagine	Acid (Amino)	C4H8N2O3	550100	116	Arabidopsis, tomato, potato, tobacco and others		A
42	27	556664	-0.09	M000248_A172001-101_METB_557320_TOF_Glucose, 1,6-anhydro, beta-D- (3TMS)	Glucose, 1,6-anhydro	Sugar (anhydride)	C6H10O5	557320	204	Arabidopsis, tomato, potato, tobacco and others		A
43	28	577966	0.02	M000007_A185001-101_METB_577930_TOF_Quinic acid, D(-)- (5TMS)	Quinic acid	Acid	C7H12O6	577930	255	Arabidopsis, tomato, potato, tobacco and others		A
44	29	592743	-0.03	M000069_A182004-101_METB-METB_592883_TOF_Citric acid (4TMS)	Citric acid	Acid	C6H8O7	592883	273	Arabidopsis, tomato, potato, tobacco and others		A
45	30	638545	0.03	M000081_A191004-101_METB_638360_TOF_Tyramine (3TMS)	Tyramine	Amine	C8H11NO	638360	174	Arabidopsis, tomato, potato, tobacco and others		A
46	31	744839	-0.04	M000649_A214001-101_METB_744935_TOF_Caffeic acid, trans- (3TMS)	Caffeic acid, trans-	Phenylpropane	C9H8O4	744935	219	Arabidopsis, tomato, potato, tobacco and others		A
47	32	870182	-0.04	M000048_A274001-101_METB_870355_TOF_Maltose, D- (1MEOX) (8TMS)	Maltose	Sugar (Disaccharide)	C12H22O11	870355	160	Arabidopsis, tomato, potato, tobacco and others		A
48	33	875912	-0.03	M000671_A274002-101_METB_876240_TOF_Trehalose, alpha,alpha'-, D- (8TMS)	Trehalose, alpha,alpha'-	Sugar (Disaccharide)	C12H22O11	876240	169	Arabidopsis, tomato, potato, tobacco and others		A
49	34	928591	0.22	M000296_A283011-101_METB_926665_TOF_Gentiobiose (1MEOX) (8TMS)	Gentiobiose	Sugar (Disaccharide)	C12H22O11	926665	204	Arabidopsis, tomato, potato, tobacco and others		A
50	35	996418	-0.04	M000644_A299001-101_METB_996820_TOF_Quinic acid, 3-caffeoyl-, cis- (6TMS)	Quinic acid, 3-caffeoyl-, cis-	Phenylpropane	C16H18O9	996820	255	Arabidopsis, tomato, potato, tobacco and others		A
51	36	332868	-0.2	M000075_A129001-101_METB_333520_TOF_Phosphoric acid (3TMS)	Phosphoric acid	Phosphate	H3O4P	333520	299	Arabidopsis, tomato, potato, tobacco and others		A
52	37	441483	0.13	M000065_A149001-101_METB_440995_TOF_Malic acid, DL- (3TMS)	Malic acid	Acid	C4H6O5	440995	233	Arabidopsis, tomato, potato, tobacco and others		A
53	38	457675	0.09	M000033_A152002-101_METB_457283_TOF_Aspartic acid, L- (3TMS)	Aspartic acid	Acid (Amino)	C4H7NO4	457283	232	Arabidopsis, tomato, potato, tobacco and others		A
54	39	507937	0.03	M000036_A163001-101_METB_507780_TOF_Glutamic acid, DL- (3TMS)	Glutamic acid	Acid (Amino)	C5H9NO4	507780	128	Arabidopsis, tomato, potato, tobacco and others		A
55	40	579143	-0.04	M000606_A187002-101_METB_579380_TOF_Fructose, D- (1MEOX) (5TMS)	Fructose	Sugar (Hexose, ketose)	C6H12O6	579380	217	Arabidopsis, tomato, potato, tobacco and others		A
56	41	590336	-0.01	M000040_A189002-101_METB_590400_TOF_Glucose, D- (1MEOX) (5TMS)	Glucose	Sugar (Hexose, aldose)	C6H12O6	590400	160	Arabidopsis, tomato, potato, tobacco and others		A
57	42	654340	0.07	M000060_A209002-101_METB_653910_TOF_Inositol, myo- (6TMS)	Inositol, myo-	Polyol	C6H12O6	653910	191	Arabidopsis, tomato, potato, tobacco and others		A
58	43	840558	-0.02	M000044_A264001-101_METB_840783_TOF_Sucrose, D- (8TMS)	Sucrose	Sugar (Disaccharide)	C12H22O11	840783	361	Arabidopsis, tomato, potato, tobacco and others		A
59	44	1025405	-0.01	M000003_A311001-101_METB_1025600_TOF_Quinic acid, 3-caffeoyl-, trans- (6TMS)	Quinic acid, 3-caffeoyl-, trans-	Phenylpropane	C16H18O9	1025600	255	Arabidopsis, tomato, potato, tobacco and others		A
60	45	501457	-0.03	M000155_A173001-101_IS (QUAN)_501603_TOF_Ribitol, D- (5TMS)		Polyol		501603	217	Internal standard		A
